# Supplementary material for: Rational Design of Oxazolidine-Based Red Fluorescent pH Probe for Simultaneous Imaging Two Subcellular Organelles
Source: Biosensors (Basel). 2022 Aug 29;12(9):696. doi: 10.3390/bios12090696 (PMC9496385; doi:10.3390/bios12090696)
Supplement: Supplementary file 1 [file biosensors-12-00696-s001.zip]

Archive with 1 entries (1 files):
- biosensors-1870142-supplementary.pdf
